# Supplementary material for: The effect of induced hyperammonaemia on sleep and melanopsin-mediated pupillary light response in patients with liver cirrhosis: A single-blinded randomized crossover trial
Source: PLoS One. 2022 Sep 28;17(9):e0275067. doi: 10.1371/journal.pone.0275067 (PMC9518847; doi:10.1371/journal.pone.0275067)
Supplement: S1 File — The file contains all collected data except pupillometry data. (CSV) [file pone.0275067.s001.csv]

Patient ID	Intervention	Time	Ammonium	KSS	CRT	PHES	PSQI	SleepQAfterInt	SleepLAfterInt	TSTAfterInt	WASOAfterInt	MovAfterInt	FragAfterInt	SfragAfterInt
1	AAC	0	NA	7	1365	-2	14	76.11	0	137	43	17.778	0	17.778
1	AAC	1	NA	9	NA	NA	NA	NA	NA	NA	NA	NA	NA	NA
1	AAC	2	NA	10	1345	NA	NA	NA	NA	NA	NA	NA	NA	NA
1	AAC	3	NA	8	NA	NA	NA	NA	NA	NA	NA	NA	NA	NA
1	AAC	4	NA	8	1037	-4	NA	NA	NA	NA	NA	NA	NA	NA
1	AAC	5	NA	9	NA	NA	NA	NA	NA	NA	NA	NA	NA	NA
1	Control	0	NA	6	1338	-1	NA	73	0	219	81	28	0	28
1	Control	1	NA	8	NA	NA	NA	NA	NA	NA	NA	NA	NA	NA
1	Control	2	NA	9	1355	NA	NA	NA	NA	NA	NA	NA	NA	NA
1	Control	3	NA	9	NA	NA	NA	NA	NA	NA	NA	NA	NA	NA
1	Control	4	NA	9	1033	-4	NA	NA	NA	NA	NA	NA	NA	NA
1	Control	5	NA	7	NA	NA	NA	NA	NA	NA	NA	NA	NA	NA
1	Baseline	-1	NA	NA	NA	NA	NA	67.01	11.75	185.75	97.5	28.521	14.7805	43.3015
2	AAC	0	NA	3	1978	0	6	91.95	2	400	33	8.966	0	8.966
2	AAC	1	NA	8	NA	NA	NA	NA	NA	NA	NA	NA	NA	NA
2	AAC	2	NA	6	1630	NA	NA	NA	NA	NA	NA	NA	NA	NA
2	AAC	3	NA	3	NA	NA	NA	NA	NA	NA	NA	NA	NA	NA
2	AAC	4	NA	1	1493	1	NA	NA	NA	NA	NA	NA	NA	NA
2	AAC	5	NA	1	NA	NA	NA	NA	NA	NA	NA	NA	NA	NA
2	Control	0	NA	3	1573	-2	NA	84.04	22	458	65	14.679	14.286	28.965
2	Control	1	NA	4	NA	NA	NA	NA	NA	NA	NA	NA	NA	NA
2	Control	2	NA	6	1443	NA	NA	NA	NA	NA	NA	NA	NA	NA
2	Control	3	NA	3	NA	NA	NA	NA	NA	NA	NA	NA	NA	NA
2	Control	4	NA	3	1714	-1	NA	NA	NA	NA	NA	NA	NA	NA
2	Control	5	NA	6	NA	NA	NA	NA	NA	NA	NA	NA	NA	NA
2	Baseline	-1	NA	NA	NA	NA	NA	80.4125	10.75	350.25	79	16.466	10.8605	27.3265
3	AAC	0	25	1	2061	0	3	84.73	0	394	71	16.129	9.091	25.22
3	AAC	1	56	2	NA	NA	NA	NA	NA	NA	NA	NA	NA	NA
3	AAC	2	65	2	2375	NA	NA	NA	NA	NA	NA	NA	NA	NA
3	AAC	3	75	6	NA	NA	NA	NA	NA	NA	NA	NA	NA	NA
3	AAC	4	46	2	1281	-2	NA	NA	NA	NA	NA	NA	NA	NA
3	AAC	5	27	2	NA	NA	NA	NA	NA	NA	NA	NA	NA	NA
3	Control	0	26	2	2500	-3	NA	80.41	0	390	95	28.66	15.789	44.449
3	Control	1	23	2	NA	NA	NA	NA	NA	NA	NA	NA	NA	NA
3	Control	2	31	1	1696	NA	NA	NA	NA	NA	NA	NA	NA	NA
3	Control	3	25	2	NA	NA	NA	NA	NA	NA	NA	NA	NA	NA
3	Control	4	42	3	1985	-2	NA	NA	NA	NA	NA	NA	NA	NA
3	Control	5	19	2	NA	NA	NA	NA	NA	NA	NA	NA	NA	NA
3	Baseline	-1	NA	NA	NA	NA	NA	69.2675	16	316.75	133.5	42.75675	19.879	62.63575
4	AAC	0	21	1	1973	3	3	86.67	6	442	62	10	11.111	21.111
4	AAC	1	25	2	NA	NA	NA	NA	NA	NA	NA	NA	NA	NA
4	AAC	2	37	3	1840	NA	NA	NA	NA	NA	NA	NA	NA	NA
4	AAC	3	68	3	NA	NA	NA	NA	NA	NA	NA	NA	NA	NA
4	AAC	4	40	4	1829	4	NA	NA	NA	NA	NA	NA	NA	NA
4	AAC	5	23	4	NA	NA	NA	NA	NA	NA	NA	NA	NA	NA
4	Control	0	21	2	1986	2	NA	86.67	5	442	63	11.569	4.762	16.331
4	Control	1	25	2	NA	NA	NA	NA	NA	NA	NA	NA	NA	NA
4	Control	2	17	2	2455	NA	NA	NA	NA	NA	NA	NA	NA	NA
4	Control	3	33	2	NA	NA	NA	NA	NA	NA	NA	NA	NA	NA
4	Control	4	16	3	2509	5	NA	NA	NA	NA	NA	NA	NA	NA
4	Control	5	28	3	NA	NA	NA	NA	NA	NA	NA	NA	NA	NA
4	Baseline	-1	NA	NA	NA	NA	NA	83.4175	5.5	404.5	75	12.53925	8.60225	21.1415
5	AAC	0	49	1	1897	-1	7	91.89	0	510	45	9.73	5.882	15.612
5	AAC	1	96	6	NA	NA	NA	NA	NA	NA	NA	NA	NA	NA
5	AAC	2	131	8	1880	NA	NA	NA	NA	NA	NA	NA	NA	NA
5	AAC	3	143	7	NA	NA	NA	NA	NA	NA	NA	NA	NA	NA
5	AAC	4	101	8	2359	3	NA	NA	NA	NA	NA	NA	NA	NA
5	AAC	5	66	8	NA	NA	NA	NA	NA	NA	NA	NA	NA	NA
5	Control	0	29	2	2116	3	NA	91.67	9	385	26	13.81	10	23.81
5	Control	1	30	6	NA	NA	NA	NA	NA	NA	NA	NA	NA	NA
5	Control	2	36	4	2085	NA	NA	NA	NA	NA	NA	NA	NA	NA
5	Control	3	63	4	NA	NA	NA	NA	NA	NA	NA	NA	NA	NA
5	Control	4	38	5	1765	2	NA	NA	NA	NA	NA	NA	NA	NA
5	Control	5	49	4	NA	NA	NA	NA	NA	NA	NA	NA	NA	NA
5	Baseline	-1	NA	NA	NA	NA	NA	86.5325	3.75	370.5	50.75	17.75125	16.3105	34.06175
6	AAC	0	118	2	2000	1	2	86.74	2	399	59	14.348	27.778	42.126
6	AAC	1	131	4	NA	NA	NA	NA	NA	NA	NA	NA	NA	NA
6	AAC	2	144	4	1527	NA	NA	NA	NA	NA	NA	NA	NA	NA
6	AAC	3	156	3	NA	NA	NA	NA	NA	NA	NA	NA	NA	NA
6	AAC	4	91	3	1563	2	NA	NA	NA	NA	NA	NA	NA	NA
6	AAC	5	79	3	NA	NA	NA	NA	NA	NA	NA	NA	NA	NA
6	Control	0	109	2	1340	1	NA	83.64	12	414	69	23.434	0	23.434
6	Control	1	101	4	NA	NA	NA	NA	NA	NA	NA	NA	NA	NA
6	Control	2	104	3	1096	NA	NA	NA	NA	NA	NA	NA	NA	NA
6	Control	3	106	3	NA	NA	NA	NA	NA	NA	NA	NA	NA	NA
6	Control	4	71	5	1440	0	NA	NA	NA	NA	NA	NA	NA	NA
6	Control	5	56	5	NA	NA	NA	NA	NA	NA	NA	NA	NA	NA
6	Baseline	-1	NA	NA	NA	NA	NA	86.11	4	379.75	56.5	16.6705	16.48575	33.15625
7	AAC	0	32	6	1182	-2	8	90.05	0	516	57	7.155	5.263	12.418
7	AAC	1	52	3	NA	NA	NA	NA	NA	NA	NA	NA	NA	NA
7	AAC	2	101	8	1965	NA	NA	NA	NA	NA	NA	NA	NA	NA
7	AAC	3	108	3	NA	NA	NA	NA	NA	NA	NA	NA	NA	NA
7	AAC	4	57	2	2421	2	NA	NA	NA	NA	NA	NA	NA	NA
7	AAC	5	28	2	NA	NA	NA	NA	NA	NA	NA	NA	NA	NA
7	Control	0	28	2	2081	1	NA	90.71	0	381	39	6.905	0	6.905
7	Control	1	32	3	NA	NA	NA	NA	NA	NA	NA	NA	NA	NA
7	Control	2	26	3	2185	NA	NA	NA	NA	NA	NA	NA	NA	NA
7	Control	3	41	3	NA	NA	NA	NA	NA	NA	NA	NA	NA	NA
7	Control	4	26	3	2630	2	NA	NA	NA	NA	NA	NA	NA	NA
7	Control	5	26	2	NA	NA	NA	NA	NA	NA	NA	NA	NA	NA
7	Baseline	-1	NA	NA	NA	NA	NA	78.475	8.75	326.75	73.25	15.08775	10.609	25.69675
8	AAC	0	31	1	2412	0	10	82.5	0	396	84	18.958	13.333	32.291
8	AAC	1	47	6	NA	NA	NA	NA	NA	NA	NA	NA	NA	NA
8	AAC	2	111	7	2981	NA	NA	NA	NA	NA	NA	NA	NA	NA
8	AAC	3	116	8	NA	NA	NA	NA	NA	NA	NA	NA	NA	NA
8	AAC	4	129	9	2343	-1	NA	NA	NA	NA	NA	NA	NA	NA
8	AAC	5	74	9	NA	NA	NA	NA	NA	NA	NA	NA	NA	NA
8	Control	0	29	3	1731	-2	NA	78.15	4	329	88	19.952	25	44.952
8	Control	1	26	4	NA	NA	NA	NA	NA	NA	NA	NA	NA	NA
8	Control	2	43	6	2577	NA	NA	NA	NA	NA	NA	NA	NA	NA
8	Control	3	37	6	NA	NA	NA	NA	NA	NA	NA	NA	NA	NA
8	Control	4	35	6	1686	-2	NA	NA	NA	NA	NA	NA	NA	NA
8	Control	5	42	7	NA	NA	NA	NA	NA	NA	NA	NA	NA	NA
8	Baseline	-1	NA	NA	NA	NA	NA	76.6125	2	354.25	101.5	19.5765	15.16675	34.74325
9	AAC	0	8	6	1248	3	6	82.7	4	397	79	17.917	20.69	38.607
9	AAC	1	8	6	NA	NA	NA	NA	NA	NA	NA	NA	NA	NA
9	AAC	2	11	7	1535	NA	NA	NA	NA	NA	NA	NA	NA	NA
9	AAC	3	18	7	NA	NA	NA	NA	NA	NA	NA	NA	NA	NA
9	AAC	4	9	8	1524	4	NA	NA	NA	NA	NA	NA	NA	NA
9	AAC	5	18	8	NA	NA	NA	NA	NA	NA	NA	NA	NA	NA
9	Control	0	16	3	1464	-2	NA	83.53	0	426	84	14.902	16.667	31.569
9	Control	1	10	4	NA	NA	NA	NA	NA	NA	NA	NA	NA	NA
9	Control	2	9	4	1466	NA	NA	NA	NA	NA	NA	NA	NA	NA
9	Control	3	8	4	NA	NA	NA	NA	NA	NA	NA	NA	NA	NA
9	Control	4	11	4	1352	0	NA	NA	NA	NA	NA	NA	NA	NA
9	Control	5	9	5	NA	NA	NA	NA	NA	NA	NA	NA	NA	NA
9	Baseline	-1	NA	NA	NA	NA	NA	79.0675	2.25	359.5	96.5	20.488	20.46975	40.95775
