# Supplementary material for: The effect of induced hyperammonaemia on sleep and melanopsin-mediated pupillary light response in patients with liver cirrhosis: A single-blinded randomized crossover trial
Source: PLoS One. 2022 Sep 28;17(9):e0275067. doi: 10.1371/journal.pone.0275067 (PMC9518847; doi:10.1371/journal.pone.0275067)
Supplement: S2 File — The file contains all collected pupillometry data. Other data are provided in S1 File. (CSV) [file pone.0275067.s002.csv]

Patient ID	measure	visit	light	stimeye	status	stimeye_ps	stimeye_max	stimeye_sust	stimeye_pipr010	stimeye_pipr1030	felloweye_ps	felloweye_max	felloweye_sust	felloweye_pipr010	felloweye_pipr1030	intervention	time
1	1	1	b	od	s	4.744538353	0.589166524	0.555128969	0.298653368	0.112666176	4.81262702	0.422170883	0.456503276	0.717158777	0.866649891	AAC	0
1	2	1	b	od	s	4.78013296	0.565850916	0.530008729	0.264370872	0.129206814	4.77528972	0.435610638	0.477733736	0.767082771	0.874649277	AAC	2
1	3	1	b	od	s	4.911054913	0.57796227	0.53431454	0.271547989	0.08693736	4.940879247	0.434854181	0.478851411	0.773961065	0.927295138	AAC	4
1	1	1	r	od	s	4.692586781	0.373720799	0.276575986	0.115372628	0.053197987	4.730516452	0.633297237	0.748045385	0.902092474	0.944911229	AAC	0
1	2	1	r	od	s	4.798495063	0.549531765	0.463420086	0.248860091	0.052446713	4.777906475	0.492297623	0.552740413	0.77505327	0.95493099	AAC	2
1	3	1	r	od	s	4.863166754	0.433807618	0.346555802	0.173074677	0.06932463	4.860918632	0.622221689	0.702884837	0.865787083	0.934427256	AAC	4
1	1	2	b	od	s	4.792710963	0.581266017	0.538495273	0.310365359	0.100369499	4.706203247	0.430311845	0.47778557	0.742610634	0.908415217	Control	0
1	2	2	b	od	s	4.833531383	0.600382623	0.57315438	0.300082955	0.123105008	4.824891717	0.406359171	0.458828535	0.746029697	0.894760542	Control	2
1	3	2	b	od	s	4.658196415	0.590367974	0.480989525	0.299669433	0.285346536	4.658015086	0.408115252	0.534251889	0.73744368	0.847517733	Control	4
1	1	2	r	od	s	4.711912147	0.473922365	0.315930426	0.168137079	0.072044022	4.708742447	0.590765163	0.744979162	0.871622153	0.928537921	Control	0
1	2	2	r	od	s	4.634892737	0.463262415	0.376271506	0.164735108	0.059791182	4.742051362	0.547835483	0.684907596	0.867470066	0.955316412	Control	2
1	3	2	r	od	s	4.789469053	0.526604743	0.456041897	0.260832425	0.149747513	4.75306707	0.522619808	0.556385795	0.781497902	0.861295775	Control	4
2	1	1	b	od	s	4.89207729	0.498264901	0.467927744	0.410472258	0.405238929	2.812820541	0.678749665	0.738819974	0.824937736	0.833089796	Control	0
2	2	1	b	od	s	4.74603001	0.471620282	0.435602347	0.355438276	0.289371792	3.403516636	0.565083766	0.619116997	0.696520538	0.727461215	Control	2
2	3	1	b	od	s	4.94591584	0.485423115	0.471676089	0.400905809	0.351278786	2.826618153	0.682345084	0.708165692	0.818500101	0.858022586	Control	4
2	1	1	r	od	s	4.909870057	0.459124779	0.416056861	0.124653034	0.03428792	2.738018547	0.733559677	0.821453895	0.96018731	0.998733848	Control	0
2	2	1	r	od	s	4.763596647	0.412358167	0.359741964	0.113653858	0.031769535	8.156531093	0.921022051	0.981317537	0.848982516	0.330684228	Control	2
2	3	1	r	od	s	4.89365244	0.411338724	0.375819219	0.105824069	0.000535717	7.983533613	0.257463562	0.282462642	0.331715317	0.345819443	Control	4
2	1	2	b	od	s	5.09091446	0.513794869	0.456352982	0.39921444	0.402980555	2.898596897	0.695940854	0.769550952	0.847308062	0.846645305	AAC	0
2	2	2	b	od	s	4.982793362	0.520682926	0.452174774	0.37700628	0.356244383	2.892141578	0.426345311	3.185165301	3.41265629	3.386226109	AAC	2
2	3	2	b	od	s	5.209132097	0.512176814	0.49350402	0.429638241	0.373707957	2.902052842	0.641587559	0.745703858	0.830001438	0.876784661	AAC	4
2	1	2	r	od	s	5.273257653	0.452433975	0.384984859	0.143321717	0.037049174	2.861298612	0.75883726	0.852335716	0.955749705	0.974548296	AAC	0
2	2	2	r	od	s	5.180252814	0.449790698	0.426077058	0.13932671	0.084701983	2.853573082	0.683306137	0.755259788	0.9551665	0.966927584	AAC	2
2	3	2	r	od	s	5.131178397	0.43746481	0.397323072	0.125996039	0.042313308	2.910749498	0.627630788	0.645254084	0.944239299	0.978670888	AAC	4
3	1	1	b	od	s	3.265968952	0.504645452	0.506603699	0.286465038	0.096946484	3.330446843	0.450863524	0.480200728	0.691010745	0.857616148	AAC	0
3	2	1	b	od	s	3.132993127	0.481303272	0.488219954	0.291073698	0.143375481	3.03725621	0.481849373	0.485586957	0.694743043	0.811397098	AAC	2
3	3	1	b	od	s	2.980787551	0.443074849	0.424658829	0.290417965	0.145625914	2.813442317	0.549649798	0.560834317	0.706023616	0.82215076	AAC	4
3	1	1	r	od	s	3.05670567	0.372002746	0.354671452	0.15995195	0.0445929	3.12816954	0.582583193	0.619787699	0.824839426	0.927896276	AAC	0
3	2	1	r	od	s	2.63863544	0.331456096	0.30616377	0.043161499	-0.114290115	2.583567994	0.638262281	0.652610268	0.962336446	1.082619775	AAC	2
3	3	1	r	od	s	3.03369012	0.432538592	0.322303086	0.10506106	-0.007801826	2.88153186	0.556210404	0.680315921	0.910798774	0.999728958	AAC	4
3	1	2	b	od	s	2.865047418	0.475127372	0.450336241	0.255071988	0.137409135	2.967780261	0.4588554	0.488483942	0.71647294	0.800747993	Control	0
3	2	2	b	od	s	2.887617196	0.460157447	0.468451485	0.243932403	0.109045658	2.740705638	0.501749251	0.520935186	0.743254857	0.8536307	Control	2
3	3	2	b	od	s	3.272685656	0.444425468	0.467056026	0.255926645	0.094117495	3.199674728	0.456315133	0.467675038	0.725879364	0.859433098	Control	4
3	1	2	r	od	s	2.957654678	0.450915857	0.482331611	0.263651389	0.182717931	2.886485953	0.487309144	0.519066791	0.738598865	0.822975421	Control	0
3	2	2	r	od	s	3.118673093	0.368488288	0.431083419	0.19591591	0.119474694	3.010793003	0.593414093	0.547888214	0.789527199	0.843363158	Control	2
3	3	2	r	od	s	2.950116301	0.357297875	0.336716364	0.124272202	-0.014980619	2.893271798	0.59199001	0.631915744	0.88422405	1.010458042	Control	4
4	1	1	b	od	s	6.87371993	0.576726848	0.534513359	0.391094258	0.226149092	7.243197703	0.382801231	0.450264391	0.618883083	0.800229073	AAC	0
4	2	1	b	od	s	7.201383199	0.587341908	0.55873242	0.327749857	0.119164064	7.387308641	0.413512031	0.448559707	0.674210578	0.898703674	AAC	2
4	3	1	b	od	s	7.176517481	0.595236156	0.535096207	0.334954372	0.154907004	7.471969669	0.407191696	0.467378771	0.670846974	0.86043428	AAC	4
4	1	1	r	od	s	6.953246372	0.503161032	0.392613252	0.180320278	0.036729133	7.210293219	0.503650946	0.590950308	0.818139029	0.967438558	AAC	0
4	2	1	r	od	s	7.174014017	0.491747009	0.312923822	0.137972667	0.031270482	7.344887093	0.519928619	0.703592844	0.878313687	0.976245905	AAC	2
4	3	1	r	od	s	7.113984623	0.445125588	0.265325148	0.127347021	0.022822566	7.486346153	0.562232218	0.75056321	0.881481837	0.973657791	AAC	4
4	1	2	b	od	s	7.05380023	0.581981355	0.553295184	0.313008067	0.116605827	7.35799103	0.436951606	0.462746963	0.715560935	0.893671772	Control	0
4	2	2	b	od	s	6.89920554	0.598139044	0.573826264	0.389386649	0.184520583	7.30650593	0.400742164	0.426581465	0.632405923	0.838486116	Control	2
4	3	2	b	od	s	7.147340624	0.583404489	0.561749524	0.357013125	0.143156322	7.283879877	0.416168176	0.441889769	0.648581576	0.85993645	Control	4
4	1	2	r	od	s	6.96344603	0.452619352	0.333784368	0.161970611	0.040943004	7.314174377	0.580532235	0.705763048	0.861910089	0.964831316	Control	0
4	2	2	r	od	s	6.951709573	0.479655089	0.349025835	0.164497165	0.045296757	7.294574007	0.55264694	0.705059678	0.875130344	0.970038282	Control	2
4	3	2	r	od	s	7.130576774	0.428295948	0.330972989	0.163807509	0.048904912	7.28519614	0.5849115	0.686990701	0.849555251	0.963891583	Control	4
5	1	1	b	os	s	6.95232344	0.411402753	0.453374908	0.776010528	0.969275905	7.050314124	0.575563313	0.532438365	0.218949163	0.047434109	AAC	0
5	2	1	b	os	s	6.944505759	0.369533713	0.400940268	0.767466817	0.959122658	7.02658161	0.613997455	0.584002327	0.233623312	0.070000342	AAC	2
5	3	1	b	os	s	6.981402677	0.375915288	0.387460533	0.750010079	0.948194318	7.052449703	0.613272631	0.604818531	0.264821615	0.069038143	AAC	4
5	1	1	r	os	s	6.845482137	0.464649376	0.582837398	0.861771615	0.990594751	6.94218151	0.497276904	0.372362829	0.139489023	0.022672166	AAC	0
5	2	1	r	os	s	6.90889793	0.42534367	0.497256297	0.832032967	0.990736081	6.982491507	0.55372345	0.479865261	0.164518378	0.026194889	AAC	2
5	3	1	r	os	s	6.988708803	0.41236487	0.511415785	0.844128653	0.980475626	7.05553363	0.575138349	0.473045641	0.153760136	0.018462259	AAC	4
5	1	2	b	os	s	6.905901113	0.402787841	0.418308915	0.740923518	0.916190663	6.938398357	0.585318611	0.559158852	0.275117836	0.09642503	Control	0
5	2	2	b	os	s	6.928809224	0.402098529	0.43247792	0.77357815	0.950824884	6.98550838	0.590150316	0.559559968	0.230618897	0.036471125	Control	2
5	3	2	b	os	s	6.850760743	0.398877454	0.426709107	0.760170643	0.950216131	6.906442591	0.601701458	0.569575587	0.252492713	0.059294199	Control	4
5	1	2	r	os	s	6.810114602	0.487126017	0.670065376	0.867970343	0.987593743	6.822852786	0.49280641	0.318161223	0.136977579	0.020511828	Control	0
5	2	2	r	os	s	6.879291271	0.412177779	0.513305639	0.834116214	0.979019016	6.968341458	0.576529355	0.45785891	0.171891059	0.030655119	Control	2
5	3	2	r	os	s	6.801882353	0.463127975	0.547304967	0.839620096	0.990440661	6.871976213	0.520428266	0.429715347	0.152824911	0.010581761	Control	4
6	1	1	b	od	s	4.759734486	0.580165587	0.532491051	0.302242581	0.080733487	5.238454121	0.388210902	0.440816116	0.671575348	0.903857612	Control	0
6	2	1	b	od	s	4.709261726	0.564721852	0.53387039	0.301044839	0.095903589	5.180060161	0.397800592	0.437298396	0.680763047	0.861568294	Control	2
6	3	1	b	od	s	4.714987722	0.558318889	0.499643123	0.27471739	0.067191113	5.151209947	0.408758723	0.467750883	0.709262502	0.914803203	Control	4
6	1	1	r	od	s	4.713091673	0.559377211	0.484687914	0.268687254	0.059802432	5.216066393	0.415686235	0.480060224	0.709776473	0.936639189	Control	0
6	2	1	r	od	s	4.650176508	0.542628354	0.459696703	0.241779247	0.034182629	5.077600157	0.901927358	0.746496448	0.787716135	0.977615395	Control	2
6	3	1	r	od	s	4.716321769	0.5431466	0.461300185	0.244812017	0.059967861	5.213540599	0.431926626	0.494153052	0.730127636	0.921311997	Control	4
6	1	2	b	od	s	4.813104625	0.563049792	0.521283652	0.29057475	0.058128282	5.207192541	0.411815193	0.453067172	0.711521082	0.946576549	AAC	0
6	2	2	b	od	s	4.713882693	0.570410212	0.522630003	0.275533874	0.060575059	5.223144597	0.391081266	0.44695144	0.714555379	0.928459286	AAC	2
6	3	2	b	od	s	4.889743947	0.585850332	0.533844078	0.284265621	0.064348734	5.32428163	0.392151683	0.446663262	0.718430229	0.93378838	AAC	4
6	1	2	r	od	s	4.741357003	0.534983083	0.453946589	0.28396592	0.03815935	5.166147806	0.456137162	0.497409307	0.744263326	0.962025489	AAC	0
6	2	2	r	od	s	4.719369654	0.556894539	0.480380535	0.248103091	0.053375406	5.192372109	0.407898154	0.476881269	0.745512175	0.942838994	AAC	2
6	3	2	r	od	s	4.861356824	0.554739658	0.467948827	0.238372033	0.032479573	5.304816027	0.418969101	0.496647572	0.765596912	0.965443711	AAC	4
7	1	1	b	os	s	5.669194597	0.353644767	0.398959669	0.67546619	0.849997019	5.79224922	0.632035981	0.582483181	0.351149331	0.189173569	AAC	0
7	2	1	b	os	s	5.593830407	0.349087094	0.348521292	0.649479631	0.878444943	5.57481466	0.625527924	0.622464423	0.371907412	0.175219149	AAC	2
7	3	1	b	os	s	5.76696642	0.334896349	0.359087924	0.6156162	0.773917857	5.726892013	0.641790362	0.621330611	0.43134949	0.311033409	AAC	4
7	1	1	r	os	s	5.767448717	0.384989812	0.491139694	0.799107186	0.975127564	5.8312185	0.584551791	0.489613163	0.220408239	0.038106089	AAC	0
7	2	1	r	os	s	5.590796807	0.396146574	0.459829267	0.785952277	0.987156201	5.627828847	0.581959725	0.513814876	0.215336055	0.025361041	AAC	2
7	3	1	r	os	s	5.771272176	0.360882651	0.519841364	0.803137504	0.979187716	5.75113199	0.624432957	0.454212607	0.219980062	0.023113483	AAC	4
7	1	2	b	os	s	5.932322658	0.336095171	0.371406467	0.582962196	0.848398383	5.869629262	0.639905292	0.60612576	0.452204539	0.241127093	Control	0
7	2	2	b	os	s	5.815273648	0.340142033	0.369073603	0.579590199	0.756002251	5.762319367	0.640443535	0.621603826	0.448911701	0.322360261	Control	2
7	3	2	b	os	s	5.94738822	0.340100885	0.385397912	0.664683162	0.846903072	5.78698636	0.640993321	0.59010723	0.376634881	0.224431186	Control	4
7	1	2	r	os	s	5.92938053	0.386615598	0.554976187	0.826707041	0.981320499	5.872405084	0.573261966	0.417412477	0.193111993	0.023143604	Control	0
7	2	2	r	os	s	5.63592594	0.37824397	0.44154324	0.761231894	0.989953897	5.565440123	0.594505253	0.544118181	0.261586655	0.026661586	Control	2
7	3	2	r	os	s	5.944373967	0.395767832	0.538953979	0.791507317	0.97294259	5.823315823	0.576903796	0.443549008	0.217816834	0.02706576	Control	4
8	1	1	b	od	s	6.01218522	0.553718146	0.513786115	0.303739498	0.118303811	6.152806717	0.443448027	0.483565978	0.690413225	0.863515521	Control	0
8	2	1	b	od	s	6.023995903	0.541320491	0.534099921	0.301547617	0.14237655	6.085834873	0.962064097	0.771913414	0.768046945	0.875581774	Control	2
8	3	1	b	od	s	6.03783581	0.556581649	0.527831303	0.315479371	0.205854644	6.22363162	0.443480297	0.467468331	0.678572596	0.797615835	Control	4
8	1	1	r	od	s	6.04113978	0.505464985	0.432365957	0.220528186	0.061877828	6.172508267	0.481091782	0.544265452	0.785362774	0.916692347	Control	0
8	2	1	r	od	s	5.993957541	0.485545349	0.425176442	0.216527867	0.048189792	5.799063356	0.524262077	0.574334819	0.821132293	0.967224246	Control	2
8	3	1	r	od	s	6.019510563	0.495426726	0.475793583	0.228356198	0.088860228	6.139696993	0.502405738	0.509216986	0.771461659	0.910086843	Control	4
8	1	2	b	od	s	6.00899697	0.576287591	0.541043475	0.304651035	0.158403726	6.072849005	0.423355825	0.462393351	0.707436246	0.850100099	AAC	0
8	2	2	b	od	s	6.072279109	0.581235628	0.570837766	0.321310873	0.133207207	6.126756349	0.40684954	0.437475696	0.686521393	0.85821828	AAC	2
8	3	2	b	od	s	6.159461213	0.565746785	0.571466035	0.346456374	0.137195679	6.208108937	0.425009617	0.433734657	0.666116265	0.870174975	AAC	4
8	1	2	r	od	s	6.04267615	0.515527956	0.467510688	0.209375508	0.059157296	6.080783116	0.469988149	0.54439419	0.808604045	0.951293091	AAC	0
8	2	2	r	od	s	6.116990748	0.490410896	0.443389704	0.219850011	0.070546592	6.160651368	0.500255706	0.547109193	0.789085487	0.907879219	AAC	2
8	3	2	r	od	s	6.265057975	0.488683431	0.443637322	0.205627984	0.061519368	6.294652388	0.504465029	0.549635752	0.792171182	0.903737556	AAC	4
9	1	1	b	od	s	4.966076955	0.607205265	0.581995396	0.378715931	0.216953496	4.748314043	0.605062046	0.575825304	0.393963869	0.254495889	Control	0
9	2	1	b	od	s	5.126291944	0.620843021	0.60067723	0.390255331	0.233730426	4.955057026	0.623932053	0.596034112	0.404311606	0.269443902	Control	2
9	3	1	b	od	s	4.998700078	0.609810527	0.62007894	0.374296842	0.223929343	4.80463914	0.593853608	0.581129708	0.389153353	0.245449336	Control	4
9	1	1	r	od	s	4.99683064	0.57372501	0.440574249	0.193641649	0.06368647	4.91803408	0.570747071	0.455198414	0.214625066	0.072771521	Control	0
9	2	1	r	od	s	5.013091272	0.589389616	0.450887337	0.201197359	0.06027988	4.819097503	0.581092169	0.453099929	0.236959166	0.065683829	Control	2
9	3	1	r	od	s	4.969908407	0.563699531	0.450920934	0.210211028	0.037613444	4.849751036	0.562161009	0.461953762	0.230937295	0.047823676	Control	4
9	1	2	b	od	s	4.710778627	0.595920091	0.557087968	0.433434527	0.373805605	4.4891673	0.594407653	0.544837673	0.43138618	0.373579624	AAC	0
9	2	2	b	od	s	5.077098063	0.641771022	0.597589205	0.432223225	0.354209475	4.765302872	0.615566429	0.567229306	0.415745481	0.333554077	AAC	2
9	3	2	b	od	s	5.088425315	0.618080157	0.581292882	0.407613594	0.252255392	4.904766957	0.609905601	0.563420331	0.384458001	0.251151235	AAC	4
9	1	2	r	od	s	4.767256921	0.554989046	0.437788891	0.272961988	0.118656297	4.58701798	0.560506323	0.429034976	0.27342836	0.113870254	AAC	0
9	2	2	r	od	s	4.928064749	0.565349346	0.492708228	0.277452188	0.13601568	4.696020333	0.563727688	0.461119021	0.304039271	0.153321955	AAC	2
9	3	2	r	od	s	5.17091324	0.572296814	0.471114655	0.264862346	0.061787979	5.142985763	0.57675255	0.473992374	0.296446121	0.074293432	AAC	4
